# Supplementary material for: The First Report on Liver Resection Using the Novel Japanese hinotori™ Surgical Robot System: First Case Series Report of 10 Cases
Source: J Clin Med. 2024 Dec 21;13(24):7819. doi: 10.3390/jcm13247819 (PMC11727992; doi:10.3390/jcm13247819)
Supplement: Supplementary file 1 [file jcm-13-07819-s001.zip]

Archive with 1 entries (1 files):
- jcm-3362736-supplementary.pdf
